# Supplementary material for: A considerable proportion of CRF01_AE strains in China originated from circulating intrasubtype recombinant forms (CIRF)
Source: BMC Infect Dis. 2015 Nov 16;15:528. doi: 10.1186/s12879-015-1273-5 (PMC4647519; doi:10.1186/s12879-015-1273-5)
Supplement: Additional file 4: — Risk factors and sampling cities and provinces of sequences in clusters I–III. (XLSX 12 kb) [file 12879_2015_1273_MOESM4_ESM.xlsx]

## Sheet: I Cluster
Sequences	Risk factor	Sampling city/province
01 AE.CN.2010.10LNA294.JX960619	MSM	Liaoning
01 AE.CN.2010.10LNA918.JX960620	MSM	Liaoning
01 AE.CN.2009.09LNA425.JX960621	MSM	Liaoning
01 AE.CN.2008.08LNA004.JX960617	MSM	Liaoning
01 AE.CN.2009.09LNA041.JX960618	MSM	Liaoning
01 AE.CN.2010.10LNA264.JX960622	MSM	Liaoning
01 AE.CN.2009.1119.HQ215553	MSM	Shijiazhuang
01 AE.CN.2009.09LNA527.JX960625	MSM	Liaoning
01 AE.CN.2009.09LNA013.JX960623	MSM	Liaoning
01 AE.CN.2010.10LNA669.JX960624	MSM	Liaoning
01 AE.CN.2007.LN070010.JX112855	MSM	Liaoning
01 AE.CN.2010.JL100014.JX112848	HET	Jilin
01 AE.CN.2010.JL100005.JX112846	HET	Jilin
01 AE.CN.2010.JL100007.JX112847	MSM	Jilin
01 AE.CN.2009.10LNA105.JX960626	MSM	Liaoning
01 AE.CN.2007.LN070008.JX112854	MSM	Liaoning
01 AE.CN.2009.09LNA005.JX960630	MSM	Liaoning
01 AE.CN.2009.09LNA136.JX960631	MSM	Liaoning
01 AE.CN.2010.10LNA976.JX960632	MSM	Liaoning
01 AE.CN.2009.09LNA007.JX960627	MSM	Liaoning
01 AE.CN.2009.10LNA016.JX960629	MSM	Liaoning
01 AE.CN.2010.JL100020.JX112849	MSM	Jilin
01 AE.CN.2009.09LNA025.JX960634	MSM	Liaoning
01 AE.CN.2009.09LNA353.JX960628	MSM	Liaoning
01 AE.CN.2010.10LNA821.JX960616	MSM	Liaoning
01 AE.CN.2009.09LNA040.JX960615	MSM	Liaoning
01 AE.CN.2011.DE00111CN002.KC596064	MSM	NA
01 AE.CN.2009.09LNA020.JX960613	MSM	Liaoning
01 AE.CN.2008.08LNA002.JX960612	MSM	Liaoning
01 AE.CN.2009.09LNA230.JX960614	MSM	Liaoning
01 AE.CN.2007.LN070013.JX112856	HET	Liaoning
01 AE.CN.2010.10LNA057.JX960633	MSM	Liaoning
01 AE.CN.2010.CYM105.JX112798	MSM	Beijing
01 AE.CN.2010.CYM143.JX112804	MSM	Beijing

## Sheet: II Cluster
Sequences	Risk factor	Sampling city/province
AE.CN.2010.10LNA124.JX960609	MSM	Liaoning
AE.CN.2010.10LNA819.JX960610	MSM	Liaoning
AE.CN.2010.CYM075.JX112797	MSM	Beijing
01 AE.CN.2010.CYM139.JX112802	MSM	Beijing
AE.CN.2010.CYM124.JX112799	MSM	Beijing
AE.CN.2010.CYM136.JX112800	MSM	Beijing
AE.CN.2010.CYM149.JX112806	MSM	Beijing
AE.CN.2010.CYM138.JX112801	MSM	Beijing
AE.CN.2007.TJ070003.JX112859	MSM	Tianjing
AE.CN.2009.1109.HQ215555	MSM	Shijiazhuang
AE.CN.2010.CYM154.JX112808	MSM	Beijing
AE.CN.2008.08LNA003.JX960606	MSM	Liaoning
AE.CN.2009.09LNA008.JX960604	MSM	Liaoning
AE.CN.2009.09LNA011.JX960605	MSM	Liaoning
AE.CN.2010.CYM059.JX112796	MSM	Beijing
AE.CN.2009.09LNA340.JX960607	MSM	Liaoning
AE.CN.2010.10LNA103.JX960608	MSM	Liaoning
AE.CN.2007.JS071004.JX112852	HET	Jiangsu
AE.CN.2010.CYM152.JX112807	MSM	Beijing
AE.CN.2007.07CNYN364.KF835542	Unspecified sexual transmission	NA
AE.CN.2007.JS071101.JX112853	HET	Jiangsu
AE.CN.2010.10LNA571.JX960611	MSM	Liaoning
AE.CN.2010.CYM140.JX112803	MSM	Beijing
AE.CN.2007.07JSWX045.FJ441290	IDU	Jiangsu-Wuxi
AE.CN.2009.ZK056.JX112870	NA	Hunan

## Sheet: III Cluster
Sequences	Risk factor	Sampling city/province
AE.CN.2007.GX070005.JX112830	HET	Guangxi
01 AE.CN.2007.GX070044.JX112833	HET	Guangxi
01 AE.CN.2006.06GX239.GU564230	HET	Guangxi
01 AE.CN.2005.05GX001.GU564221	HET	Guangxi
01 AE.CN.1997.97CNGX2F 97CNGX 2F.AY008714	IDU	Guangxi
01 AE.CN.1997.97CNGX 11F.AY008718	IDU	Guangxi
01 AE.CN.2007.JS070901.JX112850	HET	Jiangsu
01 AE.CN.2007.FJ070013.JX112810	HET	Fujian
01 AE.CN.2007.FJ070039.JX112816	HET	Fujian
01 AE.CN.2005.05GX079.GQ845125	HET	Guangxi
